# Supplementary material for: Molecular Typing of Leishmania spp. Causing Tegumentary Leishmaniasis in Northeastern Italy, 2014–2020
Source: Pathogens. 2023 Dec 24;13(1):19. doi: 10.3390/pathogens13010019 (PMC10820635; doi:10.3390/pathogens13010019)
Supplement: Supplementary file 1 [file pathogens-13-00019-s001.zip › Table S1.xlsx]

## Sheet: Table S1 Gritti et al 2023
Patient ID	Sample ID	Sample collecion date	Authoctonous [Yes/No (country of infection)]	CL/ML	ITS1 typing result	Accession Number ITS1 sequence	hsp70 typing result	L. donovani complex sequence variant hsp70	Accession Number hsp70 sequence	hsp70 amplified fragment
BO02	BO02	2014-04-03	Yes	CL	L. infantum	MN783222	L. donovani complex	G	MN938328	N (593 bp)
BO03	BO03	2014-12-02	Yes	CL	L. infantum	MN783223	L. donovani complex	G	MN938329	N (593 bp)
BO04	BO04	2014-07-15	Yes	CL	L. infantum	MN783224	L. donovani complex	F	MN938330	P (295bp)
BO05	BO05	2014-09-30	Yes	CL	L. infantum	MN783225	L. donovani complex	G	MN938331	N (593 bp)
BO06	BO06	2014-04-24	Yes	CL	L. infantum	MN783226	L. infantum	A	MN938341	N (593 bp)
BO07	BO07	2014-12-15	Yes	CL	NA	/	L. infantum	A	MN938342	P (295bp)
BO08	BO08	2014-11-25	Yes	CL	L. infantum	MN783227	L. donovani complex	G	MN938332	N (593 bp)
BO09	BO09	2015-01-07	Yes	CL	L. infantum	MN783228	L. infantum	A	MN938343	P (295bp)
BO10	BO10	2015-06-09	Yes	CL	L. infantum	MN783229	L. infantum	A	MN938344	N (593 bp)
BO101	BO101	2019-02-20	Yes	CL	L. infantum	MT013005	L. infantum	A	OR682832	P (295bp)
BO102	BO102	2019-04-04	Yes	CL	L. infantum	MT013006	L. infantum	A	OR682833	Ps (262 bp)
BO11	BO11	2015-06-09	Yes	CL	NA	/	L. infantum	A	MN938345	P (295bp)
BO110	BO110	2014-06-16	Yes	CL	L. infantum	OR676879	L. donovani complex	B	OR682834	N (593 bp)
BO111	BO111	2014-11-22	Yes	CL	NA	/	L. donovani complex	B	OR682835	N (593 bp)
BO112	BO112	2015-11-04	No (Bangladesh)	CL	NA	/	L. donovani complex	B	OR682836	N (593 bp)
BO113	BO113	2019-03-14	Yes	CL	L. infantum	OR676880	L. infantum	A	OR682837	Ps (262 bp)
BO114	BO114	2020-06-23	Yes	CL	L. infantum	OR676881	L. infantum	A	OR682838	Ps (262 bp)
BO115	BO115	2020-10-30	Yes	CL	L. infantum	OR676882	L. donovani complex	C	OR682839	P (295bp)
BO116	BO116	2020-12-29	Yes	CL	L. infantum	OR676883	L. donovani complex	G	OR682840	P (295bp)
BO117	BO117	2020-01-30	Yes	ML	L. infantum	OR676884	L. donovani complex	G	OR682841	P (295bp)
BO118	BO118	2019-10-28	Yes	CL	NA	/	L. donovani complex	C	OR682842	P (295bp)
BO119	BO119	2019-01-09	Yes	CL	NA	/	L. donovani complex	E	OR682843	P (295bp)
BO12	BO12	2015-09-02	Yes	CL	L. infantum	MN783230	L. infantum	A	MN938346	N (593 bp)
BO120	BO120	2020-03-30	Yes	CL	L. infantum	OR676885	L. donovani complex	E	OR682844	P (295bp)
BO121	BO121	2020-08-21	Yes	CL	L. infantum	OR676886	L. donovani complex	G	OR682845	P (295bp)
BO122	BO122	2020-05-26	Yes	CL	L. infantum	OR676887	L. donovani complex	E	OR682846	P (295bp)
BO123	BO123	2019-11-04	Yes	CL	NA	/	L. infantum	A	OR682847	Ps (262 bp)
BO124	BO124	2020-03-17	Yes	CL	L. infantum	OR676888	L. infantum	A	OR682848	Ps (262 bp)
BO125	BO125	2020-08-07	Yes	CL	L. infantum	OR676889	L. donovani complex	G	OR682849	P (295bp)
BO126	BO126	2018-12-01	Yes	CL	NA	/	L. donovani complex	G	OR682850	Ps (262 bp)
BO127	BO127	2020-12-12	Yes	CL	L. infantum	OR676890	L. donovani complex	G	OR682851	P (295bp)
BO128	BO128	2017-10-11	Yes	CL	L. infantum	OR676891	L. donovani complex	G	OR682852	Ps (262 bp)
BO129	BO129 (a)	2019-12-04	Yes	CL	L. infantum	OR676892	L. donovani complex	G	OR682853	P (295bp)
BO129	BO129 (b)	2020-07-21	Yes	CL	L. infantum	OR676893	L. donovani complex	G	OR682854	P (295bp)
BO13	BO13	2015-11-24	Yes	CL	L. infantum	MN783231	L. donovani complex	G	MN938333	N (593 bp)
BO130	BO130	2020-09-02	Yes	CL	L. infantum	OR676894	L. infantum	A	OR682855	P (295bp)
BO131	BO131	2020-07-20	Yes	CL	L. infantum	OR676895	L. infantum	A	OR682856	P (295bp)
BO132	BO132	2020-06-20	Yes	CL	L. infantum	OR676896	L. donovani complex	G	OR682857	Ps (262 bp)
BO133	BO133	2019-12-09	Yes	CL	L. infantum	OR676897	L. infantum	H	OR682858	P (295bp)
BO134	BO134	2020-12-22	Yes	CL	L. infantum	OR676898	L. infantum	A	OR682859	P (295bp)
BO135	BO135	2020-09-10	Yes	CL	L. infantum	OR676899	L. infantum	A	OR682860	P (295bp)
BO136	BO136 (a)	2020-07-24	Yes	ML	L. infantum	OR676900	L. donovani complex	G	OR682861	Ps (262 bp)
BO136	BO136 (b)	2020-07-24	Yes	ML	L. infantum	OR676901	L. donovani complex	G	OR682862	P (295bp)
BO137	BO137 (a)	2017-09-13	No (Burkina Faso)	CL	L. major	OR671123	L. major	/	OR682802	Ps (262 bp)
BO137	BO137 (b)	2017-07-27	No (Burkina Faso)	CL	L. major	OR671122	L. major	/	OR682803	Ps (262 bp)
BO138	BO138	2019-07-01	No (Morocco)	CL	L. tropica	OR671704	L. tropica	/	OR682805	P (295bp)
BO139	BO139	2019-05-15	No (Morocco)	CL	L. tropica	OR671705	L. tropica	/	OR682806	Ps (262 bp)
BO14	BO14	2015-04-21	Yes	CL	L. infantum	MN783232	L. donovani complex	G	MN938334	P (295bp)
BO140	BO140	2020-01-28	No (Tunisia)	CL	L. major	OR671124	L. major	/	OR682804	P (295bp)
BO15	BO15	2018-11-28	No (Tunisia)	CL	L. major	MT015655	L. major	/	OR682801	Ps (262 bp)
BO16	BO16	2016-03-03	Yes	CL	NA	/	L. infantum	A	MN938347	P (295bp)
BO17	BO17	2016-01-13	No (Middle East)	CL	NA	/	L. major	/	MN938352	P (295bp)
BO18	BO18	2016-01-16	No (Tunisia)	CL	L. major	MN783287	L. major	/	MN938353	N (593 bp)
BO19	BO19	2016-05-06	Yes	CL	L. infantum	MN783233	L. infantum	A	MN938348	P (295bp)
BO20	BO20	2016-12-15	Yes	CL	L. infantum	MN783234	L. donovani complex	G	MN938335	N (593 bp)
BO21	BO21	2016-08-02	Yes	CL	L. infantum	MN783235	L. infantum	A	MN938349	P (295bp)
BO22	BO22	2016-05-17	Yes	ML	L. infantum	MN783236	L. infantum	A	MN938350	P (295bp)
BO23	BO23	2016-01-17	Yes	ML	L. infantum	MN783237	L. donovani complex	G	MN938336	N (593 bp)
BO24	BO24	2016-09-14	Yes	CL	L. infantum	MN783238	L. donovani complex	G	MN938337	N (593 bp)
BO25	BO25	2016-07-20	Yes	CL	L. infantum	MN783239	L. donovani complex	G	MN938338	P (295bp)
BO26	BO26	2016-11-23	Yes	CL	L. infantum	MN783240	L. donovani complex	C	MN938339	F (1245 bp)
BO27	BO27	2017-01-10	Yes	CL	L. infantum	MN783241	L. donovani complex	C	MN938340	N (593 bp)
BO41	BO41	2017-02-24	Yes	CL	L. infantum	MN783255	L. donovani complex	G	OR682807	Ps (262 bp)
BO42	BO42	2017-03-07	Yes	CL	L. infantum	MN783256	L. infantum	A	OR682808	P (295bp)
BO47	BO47	2017-11-13	Yes	ML	L. infantum	MN783261	L. donovani complex	G	OR682809	P (295bp)
BO67	BO67	2018-12-10	Yes	CL	L. infantum	MN783280	L. donovani complex	E	OR682810	Ps (262 bp)
BO68	BO68	2018-04-05	Yes	CL	L. infantum	MN783281	L. donovani complex	C	OR682811	Ps (262 bp)
BO69	BO69	2018-07-26	Yes	CL	L. infantum	MN783282	L. donovani complex	G	OR682812	P (295bp)
BO73	BO73	2018-12-03	Yes	CL	L. infantum	MN783286	L. donovani complex	G	OR682813	P (295bp)
BO75	BO75	2019-03-20	Yes	CL	L. infantum	MN872286	L. donovani complex	E	OR682814	Ps (262 bp)
BO77	BO77	2018-06-14	Yes	CL	L. infantum	MT005077	L. infantum	A	OR682815	P (295bp)
BO78	BO78	2018-06-29	Yes	CL	L. infantum	MT005078	L. infantum	A	OR682816	Ps (262 bp)
BO82	BO82 (a)	2018-10-16	Yes	CL	L. infantum	MT005082	NA	NA	/	NA
BO82	BO82 (b)	2019-03-01	Yes	CL	L. infantum	OR676902	L. donovani complex	D	OR682817	Ps (262 bp)
BO83	BO83	2018-10-10	Yes	CL	L. infantum	MT005083	L. donovani complex	G	OR682818	P (295bp)
BO85	BO85	2018-10-12	Yes	CL	L. infantum	MT005085	L. infantum	A	OR682819	Ps (262 bp)
BO86	BO86	2017-12-14	Yes	CL	L. infantum	MT005086	L. donovani complex	E	OR682820	Ps (262 bp)
BO87	BO87	2018-02-06	Yes	CL	L. infantum	MT005087	L. donovani complex	G	OR682821	Ps (262 bp)
BO89	BO89	2019-01-10	Yes	CL	L. infantum	MT012994	L. infantum	A	OR682822	Ps (262 bp)
BO90	BO90 (a)	2019-03-26	Yes	ML	NA	/	L. infantum	A	OR682823	Ps (262 bp)
BO90	BO90 (b)	2019-03-26	Yes	ML	L. infantum	MT012995	L. infantum	A	OR682824	P (295bp)
BO92	BO92	2019-05-21	Yes	CL	L. infantum	MT012997	L. infantum	A	OR682825	Ps (262 bp)
BO94	BO94	2019-05-26	Yes	CL	L. infantum	MT012999	L. donovani complex	E	OR682826	Ps (262 bp)
BO95	BO95	2019-09-09	Yes	CL	L. infantum	MT013000	L. donovani complex	G	OR682827	P (295bp)
BO96	BO96	2019-09-19	Yes	CL	L. infantum	MT013001	L. donovani complex	G	OR682828	P (295bp)
BO97	BO97	2019-09-26	Yes	CL	L. infantum	MT013002	L. donovani complex	G	OR682829	Ps (262 bp)
BO98	BO98	2019-09-26	Yes	CL	L. infantum	MT013003	L. infantum	A	OR682830	Ps (262 bp)
BO99	BO99	2019-02-24	Yes	CL	L. infantum	MT013004	L. infantum	A	OR682831	Ps (262 bp)
Table S1. Metadata on the 88 Leishmania spp. samples sequenced in this study. ID, identification; CL, cutaneous leishmaniasis; ML, mucosal leishmaniasis; NA, not amplified.
