# Supplementary material for: Molecular Typing of Leishmania spp. Causing Tegumentary Leishmaniasis in Northeastern Italy, 2014–2020
Source: Pathogens. 2023 Dec 24;13(1):19. doi: 10.3390/pathogens13010019 (PMC10820635; doi:10.3390/pathogens13010019)
Supplement: Supplementary file 1 [file pathogens-13-00019-s001.zip › Table S2.xlsx]

## Sheet: Table S2 Gritti et al 2023
hsp70 sequence variants*	Sample ID (accession number)	Size of the query sequence (bp)	Species	MAX SCORE	TOTAL SCORE	QUERY COVER	E_VALUE	PERCENTAGE OF IDENTITY	ACCESSION LENGTH	Matching Accession number
A	BO12 (MN938346)	567	L. infantum	1048	1048	1	0.0	1	1965	XM_001470287
B	BO111 (OR682835)	534	L .donovani	987	987	1	0.0	1	1380	FN395028.1
C	BO115 (OR682839)	291	L. donovani	538	538	1	3e-148	1	552	MZ362375.1
Table S2. Results of the BLAST search of hsp70 sequences for variants A, B, C. (accessed on 17 November 2023)
