# Supplementary material for: Molecular Typing of Leishmania spp. Causing Tegumentary Leishmaniasis in Northeastern Italy, 2014–2020
Source: Pathogens. 2023 Dec 24;13(1):19. doi: 10.3390/pathogens13010019 (PMC10820635; doi:10.3390/pathogens13010019)
Supplement: Supplementary file 1 [file pathogens-13-00019-s001.zip › Table S3.xlsx]

## Sheet: Hoja1
Country	WHO code	Leish_group (Franssen et al 2020)	Accession number (ENA or SRA)	LinJ.28:1.114.069(-) (position 764)	LinJ.28:1.113.965(-) (position 868)
Spain	MCAN/ES/98/LLM-877 (JPCM5)	Linf1	ERS001832	A:1;C:0;G:0;T:0	A:0;C:0;G:0;T:2
Turkey	ITOB/TR/2007/CUK10	CUK_Linf	ERS026264	A:18;C:0;G:0;T:0	A:0;C:0;G:0;T:21
Turkey	ITOB/TR/2007/CUK11	CUK_Linf	ERS026265	A:24;C:0;G:0;T:0	A:0;C:0;G:0;T:22
Turkey	ITOB/TR/2007/CUK12	CUK_Linf	ERS026266	A:26;C:0;G:0;T:0	A:0;C:0;G:0;T:25
Turkey	ITOB/TR/2005/CUK2	CUK_Linf	ERS026256	A:14;C:0;G:0;T:0	A:0;C:0;G:0;T:22
Turkey	ITOB/TR/2005/CUK3	CUK_Linf	ERS026257	A:26;C:0;G:0;T:0	A:0;C:0;G:0;T:22
Turkey	ITOB/TR/2006/CUK4	CUK_Linf	ERS026258	A:36;C:0;G:0;T:1	A:0;C:0;G:0;T:32
Turkey	ITOB/TR/2006/CUK5	CUK_Linf	ERS026259	A:17;C:0;G:0;T:0	A:0;C:0;G:0;T:19
Turkey	ITOB/TR/2006/CUK6	CUK_Linf	ERS026260	A:17;C:0;G:0;T:0	A:0;C:0;G:0;T:23
Turkey	ITOB/TR/2006/CUK7	CUK_Linf	ERS026261	A:18;C:0;G:0;T:0	A:0;C:0;G:0;T:17
Turkey	ITOB/TR/2006/CUK8	CUK_Linf	ERS026262	A:18;C:0;G:0;T:0	A:0;C:0;G:0;T:17
Turkey	ITOB/TR/2007/CUK9	CUK_Linf	ERS026263	A:16;C:1;G:0;T:0	A:0;C:0;G:0;T:22
Cyprus	MHOM/CY/2006/CH32	CH_Linf	ERS082780	A:41;C:0;G:0;T:0	A:0;C:0;G:0;T:33
Cyprus	MHOM/CY/2006/CH33	CH_Linf	ERS097150	A:83;C:0;G:0;T:0	A:0;C:0;G:0;T:58
Cyprus	MHOM/CY/2006/CH34	CH_Linf	ERS097157	A:30;C:1;G:0;T:0	A:0;C:0;G:0;T:35
Cyprus	MHOM/CY/2006/CH35	CH_Linf	ERS082781	A:46;C:0;G:0;T:0	A:0;C:0;G:1;T:54
Cyprus	MHOM/CY/2006/CH36	CH_Linf	ERS097158	A:22;C:0;G:1;T:0	A:0;C:0;G:0;T:45
Turkey	MHOM/TR/??/EP59	other_Linf	ERS082784	A:41;C:0;G:0;T:0	A:0;C:0;G:0;T:34
Turkey	MCAN/TR/2000/EP50	Linf1	ERS3773247	A:15;C:0;G:0;T:0	A:0;C:0;G:0;T:13
Italy	IPRF/IT/85/ISS174	Linf1	ERS097154	A:31;C:0;G:0;T:0	A:0;C:0;G:0;T:65
Italy	MCAN/IT/02/ISS2420	Linf1	ERS104327	A:33;C:0;G:0;T:0	A:0;C:0;G:0;T:36
Italy	MHOM/IT/02/ISS2426	Linf1	ERS104322	A:33;C:0;G:0;T:1	A:0;C:0;G:0;T:32
Italy	MHOM/IT/02/ISS2429	Linf1	ERS104329	A:61;C:0;G:0;T:0	A:0;C:1;G:1;T:56
Italy	MHOM/IT/02/ISS2508	Linf1	ERS104330	A:37;C:0;G:0;T:0	A:0;C:0;G:0;T:31
Spain	MCAN/ES/92/BCN-83	Linf1	ERS177293	A:47;C:0;G:0;T:0	A:0;C:0;G:0;T:48
Spain	MCAN/ES/92/BCN-87	Linf1	ERS177294	A:69;C:0;G:0;T:0	A:0;C:0;G:0;T:79
Spain	MHOM/ES/1992/LLM373	Linf1	ERS3773245	A:45;C:2;G:0;T:0	A:0;C:0;G:0;T:47
France	MHOM/FR/90/LPN66	Linf1	ERS104316	A:45;C:0;G:1;T:0	A:0;C:0;G:0;T:50
France	MHOM/FR/96/LPM161	Linf1	ERS104318	A:40;C:0;G:0;T:0	A:0;C:0;G:0;T:52
France	MCAN/FR/87/RM1	Linf1	ERS097142	A:40;C:0;G:0;T:0	A:0;C:0;G:0;T:32
Spain	MHOM/ES/1987/Lombardi	Linf1	ERS3773249	A:27;C:0;G:0;T:0	A:0;C:0;G:1;T:27
France	MHOM/FR/62/LRC-L47	Linf1	ERS066261	A:38;C:1;G:0;T:0	A:0;C:0;G:1;T:42
Portugal	MCAN/PT/05/IMT373cl1	Linf1	ERS100733	A:23;C:0;G:1;T:0	A:0;C:0;G:1;T:17
Tunisia	MHOM/TN/1980/IPT1	Linf1	ERS3773255	A:13;C:0;G:0;T:0	A:0;C:0;G:0;T:33
Portugal	MHOM/PT/00/IMT260	Linf1	ERS066264	A:65;C:0;G:0;T:0	A:0;C:0;G:1;T:58
France	MHOM/FR/1996/LEM3249	Linf1	ERS3773261	A:21;C:0;G:0;T:0	A:0;C:0;G:0;T:22
France	MHOM/FR/95/LPN114	Linf1	ERS066263	A:46;C:0;G:0;T:0	A:0;C:0;G:0;T:45
Morocco	MHOM/MA/67/ITMAP26	Linf1	ERS407440	A:27;C:0;G:0;T:0	A:0;C:0;G:0;T:31
Brazil	MHOM/BR/2007/ARL	Linf1	ERS104335	A:71;C:0;G:0;T:0	A:0;C:1;G:0;T:63
Brazil	MHOM/BR/2003/MAM	other_Linf	ERS104333	A:56;C:0;G:0;T:0	A:0;C:1;G:0;T:52
Brazil	MHOM/BR/2007/WC	Linf1	ERS104323	A:58;C:1;G:0;T:0	A:0;C:0;G:0;T:53
Brazil	MHOM/BR/1974/PP75	Linf1	ERS3773253	A:32;C:0;G:0;T:0	A:0;C:0;G:0;T:25
China	MHOM/CN/78/D2	Linf1	ERS066262	A:46;C:0;G:0;T:1	A:0;C:0;G:0;T:50
China	MHOM/CN/54/Peking	Linf1	ERR205783	A:29;C:0;G:0;T:0	A:0;C:0;G:0;T:23
China	C/CN/?/DOGSTRAIN	Linf1	ERS419988	A:12;C:0;G:0;T:0	A:0;C:0;G:0;T:11
China	CA/CN/83/RACOONDOG(A)	Linf1	ERS419990	A:37;C:0;G:0;T:0	A:0;C:0;G:0;T:34
China	MAN/CN/83/SKIN	Linf1	ERS419987	A:43;C:0;G:0;T:0	A:0;C:0;G:0;T:63
China	MHOM/CN/1980/STRAINA	Linf1	ERS419989	A:20;C:0;G:0;T:0	A:0;C:0;G:0;T:38
China	MAN/CN/1978/STRAINB	Linf1	ERS419991	A:55;C:0;G:0;T:0	A:0;C:0;G:0;T:40
Honduras	MHOM/HN/1989/167	Linf1	ERS097156	A:19;C:0;G:1;T:0	A:0;C:0;G:0;T:18
Honduras	MHOM/HN/1993/336	Linf1	ERS097145	A:64;C:0;G:0;T:0	A:0;C:0;G:0;T:25
Israel	MCAN/IL/--/LRC-L1312	Linf1	ERS218540	A:30;C:0;G:0;T:0	A:0;C:0;G:0;T:22
Israel	MCAN/IL/2011/NT10	Linf1	ERS177300	A:55;C:0;G:0;T:0	A:0;C:0;G:0;T:71
Israel	MCAN/IL/2012/NT16	Linf1	ERS177299	A:50;C:0;G:0;T:0	A:0;C:0;G:0;T:55
Israel	MCAN/IL/2011/TH4	Linf1	ERS177296	A:50;C:0;G:0;T:0	A:0;C:0;G:0;T:66
Israel	MCAN/IL/2011/TH5	Linf1	ERS177295	A:51;C:0;G:0;T:0	A:0;C:0;G:0;T:66
Israel	MCAN/IL/2011/TH6	Linf1	ERS218539	A:21;C:0;G:0;T:0	A:0;C:0;G:0;T:25
Israel	MHOM/IL/1989/LRC-L571	Linf1	ERS3773250	A:23;C:0;G:0;T:0	A:0;C:0;G:0;T:17
Israel	MCAN/IL/2005/LRC-L1275	Linf1	ERS097153	A:5;C:0;G:0;T:0	A:0;C:0;G:0;T:13
Israel	MCAN/IL/96/LRC-L699	Linf1	ERS097141	A:20;C:0;G:0;T:0	A:0;C:0;G:0;T:24
Palestine	MHOM/PS/2006/LRC-L1296	Linf1	ERS104320	A:87;C:0;G:0;T:1	A:0;C:0;G:0;T:62
Palestine	MHOM/PS/2007/LRC-L1303	Linf1	ERS066265	A:9;C:0;G:0;T:0	A:0;C:0;G:0;T:16
Panama	MHOM/PA/78/WR285	Linf1	ERS097155	A:16;C:0;G:0;T:0	A:0;C:0;G:0;T:11
Uzbekistan	MCAN/UZ/2007/LRC-L1311	Linf1	ERS082783	A:55;C:0;G:1;T:0	A:0;C:0;G:0;T:64
Uzbekistan	MCAN/UZ/2007/LRC-L1313	Linf1	ERS082782	A:36;C:0;G:0;T:0	A:0;C:0;G:0;T:47
Bangladesh	MHOM/BD/2006/BD09	Ldon1	ERS738164	A:28;C:0;G:0;T:0	A:0;C:25;G:0;T:0
Bangladesh	MHOM/BD/2006/BD12	Ldon1	ERS738167	A:31;C:0;G:0;T:0	A:0;C:34;G:0;T:0
Bangladesh	MHOM/BD/2006/BD14	Ldon1	ERS738171	A:57;C:0;G:0;T:0	A:0;C:39;G:0;T:0
Bangladesh	MHOM/BD/2006/BD15	Ldon1	ERS738168	A:29;C:0;G:0;T:0	A:0;C:39;G:0;T:0
Bangladesh	MHOM/BD/2006/BD17	Ldon1	ERS738166	A:30;C:0;G:0;T:0	A:0;C:25;G:0;T:0
Bangladesh	MHOM/BD/2006/BD21	Ldon1	ERS738165	A:41;C:0;G:0;T:0	A:0;C:40;G:0;T:0
Bangladesh	MHOM/BD/2006/BD24	Ldon1	ERS738170	A:45;C:1;G:0;T:0	A:0;C:36;G:0;T:0
Bangladesh	MHOM/BD/2006/BD25	Ldon1	ERS738169	A:41;C:0;G:0;T:0	A:0;C:55;G:0;T:0
India	MHOM/IN/2010/BHU1064/0	Ldon1	ERS076691	A:115;C:0;G:0;T:0	A:0;C:107;G:0;T:0
India	MHOM/IN/2010/BHU1065	Ldon1	ERS084123	A:39;C:0;G:0;T:0	A:0;C:28;G:29;T:0
India	MHOM/IN/2010/BHU1137/0	Ldon1	ERS076697	A:42;C:0;G:0;T:1	A:0;C:63;G:0;T:0
India	MHOM/IN/2010/BHU1139	Ldon1	ERS084128	A:39;C:0;G:0;T:0	A:0;C:50;G:0;T:0
India	MHOM/IN/2006/BHU220/0	Ldon1	ERS074343	A:26;C:1;G:0;T:0	A:0;C:44;G:0;T:0
India	MHOM/IN/2010/BHU816/0	Ldon1	ERS075429	A:50;C:1;G:1;T:0	A:0;C:58;G:0;T:0
India	MHOM/IN/2010/BHU824/0	Ldon1	ERS075430	A:49;C:0;G:0;T:0	A:0;C:46;G:0;T:0
India	MHOM/IN/2010/BHU931/0	Ldon1	ERS076686	A:85;C:0;G:0;T:0	A:0;C:87;G:0;T:0
Nepal	MHOM/NP/02/BPK029/0clX	Ldon1	ERS009625	A:45;C:0;G:0;T:0	A:0;C:36;G:0;T:0
Nepal	MHOM/NP/02/BPK035/0cl1	Ldon1	ERS008305	A:35;C:0;G:0;T:0	A:0;C:39;G:0;T:0
Nepal	MHOM/NP/02/BPK067/0cl12	Ldon1	ERS008296	A:40;C:0;G:0;T:0	A:0;C:41;G:0;T:0
Nepal	MHOM/NP/02/BPK077/0clX	Ldon1	ERS009626	A:15;C:0;G:0;T:0	A:0;C:19;G:0;T:0
Nepal	MHOM/NP/02/BPK156/0	Ldon2	ERS044577	A:39;C:0;G:0;T:0	A:0;C:53;G:0;T:0
Nepal	MHOM/NP/02/BPK157/0clX	Ldon1	ERS017004	A:22;C:0;G:0;T:1	A:0;C:27;G:0;T:0
Nepal	MHOM/NP/2002/BPK164/1cl11	Ldon1	ERS008314	A:5;C:1;G:0;T:0	A:0;C:12;G:0;T:0
Nepal	MHOM/NP/02/BPK294/0cl1	Ldon1	ERS067673	A:46;C:0;G:0;T:0	A:0;C:43;G:0;T:0
Nepal	MHOM/NP/10/BPK406/6	Ldon2	ERS031994	A:13;C:0;G:0;T:0	A:0;C:11;G:0;T:0
Nepal	MHOM/NP/09/BPK413/0	Ldon2	ERS044584	A:41;C:1;G:0;T:0	A:0;C:47;G:0;T:0
Nepal	MHOM/NP/2009/BPK471/7	Ldon1	ERS067644	A:21;C:0;G:0;T:0	A:0;C:44;G:0;T:0
Nepal	MHOM/NP/10/BPK512/0	Ldon2	ERS031993	A:25;C:0;G:0;T:0	A:0;C:23;G:0;T:0
Nepal	MHOM/NP/2010/BPK562/0	Ldon1	ERS044591	A:13;C:0;G:0;T:0	A:0;C:11;G:0;T:0
Nepal	MHOM/NP/2011/BPK612	Ldon2	ERS084136	A:81;C:0;G:0;T:0	A:0;C:94;G:0;T:0
Nepal	MHOM/NP/2011/BPK623	Ldon2	ERS084140	A:45;C:1;G:0;T:0	A:0;C:53;G:0;T:0
Nepal	MHOM/NP/2011/BPK648	Ldon2	ERS084141	A:88;C:0;G:0;T:0	A:0;C:83;G:0;T:0
Nepal	MHOM/NP/2011/BPK649	Ldon1	ERS084142	A:32;C:0;G:0;T:0	A:0;C:42;G:0;T:0
India	MHOM/IN/1983/AG83	Ldon1	ERS3773246	A:63;C:0;G:0;T:0	A:0;C:65;G:0;T:0
India	MHOM/IN/2003/BHU41	Ldon1	ERS3773248	A:41;C:1;G:0;T:0	A:0;C:48;G:0;T:0
Sudan	MHOM/SD/04/1026-8	Ldon3	ERS104315	A:62;C:0;G:1;T:0	A:0;C:64;G:0;T:0
Sudan	MHOM/SD/04/855-9	Ldon3	ERS097138	A:30;C:1;G:0;T:0	A:0;C:35;G:0;T:0
Sudan	MHOM/SD/68/1S	Ldon3	ERS066256	A:33;C:0;G:0;T:0	A:0;C:39;G:0;T:0
Sudan	MHOM/SD/93/38-UMK	Ldon3	ERS082776	A:52;C:1;G:0;T:0	A:0;C:53;G:0;T:0
Sudan	MHOM/SD/93/45-UMK	Ldon3	ERS104324	A:36;C:0;G:0;T:0	A:0;C:45;G:0;T:0
Sudan	MHOM/SD/93/452BM	Ldon3	ERS082775	A:48;C:0;G:0;T:0	A:0;C:35;G:0;T:1
Sudan	MHOM/SD/93/597-2	Ldon3	ERS082777	A:57;C:0;G:0;T:0	A:0;C:60;G:0;T:0
Sudan	MHOM/SD/93/597LN	Ldon3	ERS066257	A:22;C:0;G:0;T:0	A:0;C:30;G:0;T:0
Sudan	MHOM/SD/93/762L	Ldon3	ERS082774	A:49;C:0;G:0;T:0	A:0;C:46;G:1;T:0
Sudan	MHOM/SD/93/GE	other_Ldon	ERS082773	A:41;C:0;G:0;T:0	A:0;C:47;G:1;T:0
India	MHOM/IN/1954/LRC-L51p	Ldon5	ERS3773251	A:40;C:1;G:0;T:0	A:0;C:34;G:0;T:0
Sudan	MHOM/SD/62/LRC-L61	Ldon3	ERS104312	A:58;C:0;G:0;T:0	A:0;C:45;G:0;T:0
Kenya	MHOM/KE/85/NLB323	Ldon5	ERS097135	A:36;C:0;G:0;T:0	A:0;C:31;G:0;T:0
Sudan	MHOM/SD/XX/SUDAN1	Ldon3	ERS040396	A:73;C:0;G:0;T:0	A:0;C:72;G:0;T:0
India	MHOM/IN/2009/BHU1062_4	Ldon1	ERS3773252	A:50;C:0;G:0;T:0	A:0;C:60;G:0;T:0
Nepal	MHOM/NP/02/BPK282/0cl4	Ldon1	ERS009628	A:49;C:0;G:0;T:0	A:0;C:62;G:0;T:0
India	MHOM/IN/2010/BHU1113_7	Ldon1	ERS3773254	A:11;C:0;G:0;T:0	A:0;C:13;G:0;T:0
Uzbekistan	MHOM/UZ/2008/LRC-L1344	Ldon1	ERS3773256	A:50;C:0;G:0;T:0	A:0;C:49;G:0;T:0
Ethiopia	MHOM/ET/1967/Hu3	Ldon3	ERS001888	A:17;C:0;G:0;T:0	A:0;C:17;G:0;T:0
Kenya	MHOM/KE/??/LRC-L445	Ldon5	ERS104313	A:40;C:0;G:0;T:0	A:0;C:32;G:0;T:0
Kenya	MHOM/KE/54/LRC-L53	Ldon5	ERS066259	A:20;C:1;G:0;T:0	A:0;C:24;G:0;T:0
Israel	MHOM/IL/98/LRC-L740	other_Ldon	ERS097136	A:30;C:0;G:0;T:0	A:0;C:30;G:0;T:0
Malta	MHOM/MT/1933/Malta33	Ldon3	ERS104325	A:63;C:1;G:0;T:1	A:0;C:53;G:0;T:0
Malta	MHOM/MT/85/BUCK	Ldon1	ERS097143	A:39;C:0;G:0;T:0	A:0;C:29;G:0;T:0
Iraq	MHOM/IQ/77/BUMM3	Ldon4	ERS097148	A:38;C:0;G:0;T:0	A:0;C:40;G:0;T:1
India	MHOM/IN/1977/CHOWDHURY-5	Ldon1	ERS3773257	A:65;C:0;G:1;T:0	A:0;C:75;G:0;T:0
Ethiopia	MHOM/ET/2000/HUSSEN	Ldon4	ERS3773258	A:19;C:0;G:1;T:0	A:0;C:35;G:0;T:0
Saudi Arabia	MHOM/SA/1981/JeddahKA	Ldon4	ERS3773259	A:12;C:0;G:0;T:0	A:0;C:12;G:0;T:0
Ethiopia	MHOM/ET/72/GEBRE1	Ldon3	ERS066258	A:37;C:0;G:0;T:0	A:0;C:37;G:1;T:0
Sudan	MHOM/SD/82/GILANI	Ldon3	ERS040394	A:57;C:1;G:0;T:0	A:0;C:67;G:0;T:0
Sri Lanka	MHOM/LK/2002/L60b	Ldon1	ERS066260	A:46;C:1;G:0;T:0	A:0;C:35;G:0;T:0
Sudan	MHOM/SD/97/LEM3472	other_Ldon	ERS097140	A:36;C:0;G:0;T:0	A:0;C:35;G:0;T:0
Kenya	IMAR/KE/62/LRC-L57	Ldon5	ERS082779	A:35;C:0;G:0;T:0	A:0;C:23;G:0;T:0
Kenya	MHOM/KE/73/MRC74	Ldon5	ERS097147	A:38;C:0;G:0;T:0	A:0;C:26;G:0;T:0
India	MHOM/IN/1982/NANDI1	Ldon1	ERS3773263	A:39;C:1;G:0;T:0	A:0;C:39;G:0;T:0
India	MHOM/IN/1978/STL2-78	Ldon1	ERS3773260	A:48;C:0;G:0;T:0	A:0;C:53;G:0;T:0
India	MHOM/IN/1979/STL2-79	Ldon1	ERS3773262	A:45;C:0;G:0;T:0	A:0;C:52;G:0;T:0
Iraq	MCAN/IQ/81/SUKKAR2	Ldon4	ERS104314	A:46;C:0;G:0;T:0	A:0;C:23;G:0;T:0
Bangladesh	MHOM/BD/2006/BD22	Ldon1	ERS3773264	A:47;C:1;G:0;T:0	A:0;C:63;G:0;T:0
Bangladesh	MHOM/BD/2006/BD27	Ldon1	ERS097139	A:36;C:1;G:0;T:0	A:0;C:29;G:0;T:0
Bangladesh	MHOM/BD/00/IECDR1	Ldon1	ERS3773244	A:137;C:2;G:0;T:0	A:0;C:116;G:0;T:0
India	MHOM/IN/80/DD8	Ldon1	ERS040393	A:75;C:0;G:0;T:0	A:0;C:83;G:0;T:0
Ethiopia	MHOM/ET/2009/GR356	Ldon3	ERS167428	A:47;C:0;G:0;T:0	A:0;C:62;G:0;T:0
Ethiopia	MHOM/ET/2010/GR363SK	Ldon3	ERS167420	A:46;C:0;G:0;T:0	A:0;C:49;G:0;T:0
Ethiopia	MHOM/ET/2010/GR364SP	Ldon3	ERS167449	A:41;C:1;G:0;T:0	A:0;C:46;G:0;T:0
Ethiopia	MHOM/ET/2010/GR383	Ldon3	ERS167444	A:46;C:0;G:0;T:0	A:0;C:60;G:0;T:0
Ethiopia	MHOM/ET/2010/AM563	Ldon5	ERS218548	A:23;C:0;G:0;T:0	A:0;C:19;G:0;T:0
Sri Lanka	NA	Ldon1	SRS484824	A:272;C:1;G:0;T:0	A:0;C:299;G:0;T:0
Sri Lanka	MHOM/LK/2010/OVN3	Ldon1	SRS484822	A:164;C:1;G:0;T:0	A:0;C:173;G:0;T:0
Table S3. L. donovani complex samples (n=149) used in the whole genome sequence-based comparison of the hsp70 Ps fragment sequence. NA, not available
